# Supplementary material for: High-throughput ab initio design of atomic interfaces using InterMatch
Source: Nat Commun. 2023 Dec 1;14:7921. doi: 10.1038/s41467-023-43496-5 (PMC10692083; doi:10.1038/s41467-023-43496-5)
Supplement: Supplementary file 3 — Source Data [file 41467_2023_43496_MOESM3_ESM.xlsx]

## Sheet: Sheet2
Figure 2e
		strain_av
	cell1	0.22
	cell2	0.22
Figure 2f
		E_el
	cell1	0.21
	cell2	0.6

## Sheet: Sheet1
Figure 3a
		delta n
	LAO/STO	23.2
	GR/RuCl3	16.5
	GR/Pt	9.6
	MoS2/MAO	8.1
	MoS2/TiO2	2.5
	MoS2MoO2	2.4
Figure 3b		|delta n|	index
		3.47301	1
		3.27703	2
		3.27087	3
		3.07112	4
		3.06355	5
		3.01738	6
		2.96206	7
		2.83092	8
		2.72405	9
		2.71619	10
		2.50879	11
		2.50111	12
		2.46424	13
		2.40389	14
		2.32996	15
		2.27512	16
		2.2396	17
		2.18867	18
		2.18859	19
		2.08016	20
		1.93575	21
		1.92521	22
		1.89576	23
		1.89008	24
		1.88094	25
		1.86498	26
		1.80524	27
		1.7932	28
		1.77893	29
		1.76364	30
		1.74041	31
		1.73723	32
		1.70914	33
		1.68077	34
		1.65448	35
		1.63772	36
		1.616	37
		1.57455	38
		1.544	39
		1.53451	40
		1.52029	41
		1.49731	42
		1.47328	43
		1.46566	44
		1.45769	45
		1.45704	46
		1.45143	47
		1.44746	48
		1.4381	49
		1.43029	50
		1.42177	51
		1.40777	52
		1.40688	53
		1.39329	54
		1.38863	55
		1.37319	56
		1.36883	57
		1.34778	58
		1.33147	59
		1.31589	60
		1.31131	61
		1.30827	62
		1.30826	63
		1.28965	64
		1.28224	65
		1.28082	66
		1.27405	67
		1.27168	68
		1.25698	69
		1.24621	70
		1.24548	71
		1.24478	72
		1.23881	73
		1.23339	74
		1.23176	75
		1.22665	76
		1.22011	77
		1.20793	78
		1.19242	79
		1.1903	80
		1.18798	81
		1.18679	82
		1.18201	83
		1.17947	84
		1.17616	85
		1.16534	86
		1.16087	87
		1.15787	88
		1.15715	89
		1.15556	90
		1.15021	91
		1.13985	92
		1.13609	93
		1.13468	94
		1.13451	95
		1.12271	96
		1.12077	97
		1.10728	98
		1.10704	99
		1.10189	100
		1.10188	101
		1.09652	102
		1.09483	103
		1.09375	104
		1.09313	105
		1.09196	106
		1.09095	107
		1.07795	108
		1.06664	109
		1.06563	110
		1.0646	111
		1.05381	112
		1.04536	113
		1.02368	114
		1.02242	115
		1.01583	116
		1.00992	117
		0.998643	118
		0.995242	119
		0.989901	120
		0.989442	121
		0.988402	122
		0.973929	123
		0.969621	124
		0.968277	125
		0.95618	126
		0.95272	127
		0.942207	128
		0.934022	129
		0.933133	130
		0.930178	131
		0.927647	132
		0.920299	133
		0.914654	134
		0.909694	135
		0.908108	136
		0.907962	137
		0.905747	138
		0.902533	139
		0.900177	140
		0.898892	141
		0.896534	142
		0.890648	143
		0.889013	144
		0.88411	145
		0.880326	146
		0.877152	147
		0.874592	148
		0.863531	149
		0.861799	150
		0.859401	151
		0.858993	152
		0.856227	153
		0.854657	154
		0.848163	155
		0.847925	156
		0.840617	157
		0.839384	158
		0.838811	159
		0.836329	160
		0.836066	161
		0.833622	162
		0.831159	163
		0.825246	164
		0.824933	165
		0.821641	166
		0.821317	167
		0.821092	168
		0.81607	169
		0.814464	170
		0.814083	171
		0.811347	172
		0.810739	173
		0.810349	174
		0.806434	175
		0.805167	176
		0.800179	177
		0.797822	178
		0.797117	179
		0.795846	180
		0.793881	181
		0.787104	182
		0.782468	183
		0.781968	184
		0.78127	185
		0.779962	186
		0.778675	187
		0.776413	188
		0.776192	189
		0.776081	190
		0.772774	191
		0.766376	192
		0.766285	193
		0.764436	194
		0.762075	195
		0.760654	196
		0.76014	197
		0.75928	198
		0.755988	199
		0.749313	200
		0.748384	201
		0.747715	202
		0.747194	203
		0.745466	204
		0.74346	205
		0.742436	206
		0.736282	207
		0.735897	208
		0.733089	209
		0.731859	210
		0.731546	211
		0.729923	212
		0.727036	213
		0.719366	214
		0.71769	215
		0.714882	216
		0.714723	217
		0.714206	218
		0.713982	219
		0.71291	220
		0.710758	221
		0.710623	222
		0.710158	223
		0.710155	224
		0.710042	225
		0.708941	226
		0.708465	227
		0.707586	228
		0.706424	229
		0.705489	230
		0.702473	231
		0.7024	232
		0.701304	233
		0.694902	234
		0.692576	235
		0.692041	236
		0.690823	237
		0.68628	238
		0.683827	239
		0.682669	240
		0.681658	241
		0.681103	242
		0.679978	243
		0.679244	244
		0.679127	245
		0.675794	246
		0.675119	247
		0.674554	248
		0.669646	249
		0.668363	250
		0.668055	251
		0.667719	252
		0.667224	253
		0.664215	254
		0.664055	255
		0.66271	256
		0.662167	257
		0.661945	258
		0.660129	259
		0.657991	260
		0.65746	261
		0.657098	262
		0.654867	263
		0.654588	264
		0.653133	265
		0.65211	266
		0.651861	267
		0.650239	268
		0.648151	269
		0.648118	270
		0.648027	271
		0.64702	272
		0.644164	273
		0.643807	274
		0.642586	275
		0.639631	276
		0.63885	277
		0.635219	278
		0.634586	279
		0.630278	280
		0.629143	281
		0.6247	282
		0.624194	283
		0.623657	284
		0.623097	285
		0.622615	286
		0.621746	287
		0.617127	288
		0.616585	289
		0.616518	290
		0.614604	291
		0.614317	292
		0.613584	293
		0.613162	294
		0.612642	295
		0.612548	296
		0.612503	297
		0.610194	298
		0.609637	299
		0.607402	300
		0.606848	301
		0.606666	302
		0.605964	303
		0.605819	304
		0.605674	305
		0.605564	306
		0.603012	307
		0.602806	308
		0.601919	309
		0.599988	310
		0.59991	311
		0.599172	312
		0.59779	313
		0.594439	314
		0.592577	315
		0.592219	316
		0.590955	317
		0.590628	318
		0.587685	319
		0.587287	320
		0.586538	321
		0.586057	322
		0.585933	323
		0.585744	324
		0.584184	325
		0.583154	326
		0.582577	327
		0.582005	328
		0.581435	329
		0.58138	330
		0.581212	331
		0.580655	332
		0.580512	333
		0.579024	334
		0.578576	335
		0.578547	336
		0.57799	337
		0.577875	338
		0.577004	339
		0.575279	340
		0.574403	341
		0.573714	342
		0.573119	343
		0.573118	344
		0.573076	345
		0.571385	346
		0.567204	347
		0.566119	348
		0.566022	349
		0.56588	350
		0.565671	351
		0.563949	352
		0.563206	353
		0.556566	354
		0.555714	355
		0.553727	356
		0.55319	357
		0.549873	358
		0.548668	359
		0.546402	360
		0.545118	361
		0.544217	362
		0.543001	363
		0.5426	364
		0.54216	365
		0.541832	366
		0.541338	367
		0.541154	368
		0.539821	369
		0.53876	370
		0.537485	371
		0.537475	372
		0.536391	373
		0.535668	374
		0.533945	375
		0.532881	376
		0.532506	377
		0.532289	378
		0.531107	379
		0.531025	380
		0.530268	381
		0.529169	382
		0.529021	383
		0.528971	384
		0.528295	385
		0.527951	386
		0.527741	387
		0.527717	388
		0.525474	389
		0.523992	390
		0.522109	391
		0.520276	392
		0.520276	393
		0.519868	394
		0.517073	395
		0.517053	396
		0.516691	397
		0.516585	398
		0.515732	399
		0.515422	400
		0.514355	401
		0.512815	402
		0.512726	403
		0.511199	404
		0.510942	405
		0.508638	406
		0.508581	407
		0.507828	408
		0.507822	409
		0.507734	410
		0.506994	411
		0.506533	412
		0.505325	413
		0.504999	414
		0.504667	415
		0.504279	416
		0.50404	417
		0.500909	418
		0.499629	419
		0.499294	420
		0.499126	421
		0.49899	422
		0.49892	423
		0.498608	424
		0.498274	425
		0.497249	426
		0.497191	427
		0.497089	428
		0.496287	429
		0.495778	430
		0.495299	431
		0.495238	432
		0.49462	433
		0.494539	434
		0.493958	435
		0.493845	436
		0.492025	437
		0.491626	438
		0.491559	439
		0.491505	440
		0.491062	441
		0.490834	442
		0.490803	443
		0.490699	444
		0.490493	445
		0.490458	446
		0.489208	447
		0.489061	448
		0.488765	449
		0.488451	450
		0.488247	451
		0.487864	452
		0.48783	453
		0.487048	454
		0.486756	455
		0.486612	456
		0.486563	457
		0.486346	458
		0.485597	459
		0.484497	460
		0.483042	461
		0.483042	462
		0.482972	463
		0.482704	464
		0.482275	465
		0.482117	466
		0.48174	467
		0.481662	468
		0.481658	469
		0.480952	470
		0.48	471
		0.479818	472
		0.47977	473
		0.478869	474
		0.478863	475
		0.478512	476
		0.478366	477
		0.478329	478
		0.478111	479
		0.478068	480
		0.477196	481
		0.476359	482
		0.475168	483
		0.474971	484
		0.474325	485
		0.473972	486
		0.473936	487
		0.473241	488
		0.472892	489
		0.472602	490
		0.472403	491
		0.472114	492
		0.4714	493
		0.470641	494
		0.469872	495
		0.469547	496
		0.467988	497
		0.466681	498
		0.466351	499
		0.465889	500
		0.464645	501
		0.464625	502
		0.4646	503
		0.464292	504
		0.463395	505
		0.463117	506
		0.46291	507
		0.46281	508
		0.462521	509
		0.461841	510
		0.461646	511
		0.461337	512
		0.460976	513
		0.460872	514
		0.460716	515
		0.460535	516
		0.460279	517
		0.45981	518
		0.459692	519
		0.459388	520
		0.459343	521
		0.459035	522
		0.458737	523
		0.457661	524
		0.457377	525
		0.457306	526
		0.457133	527
		0.456653	528
		0.456449	529
		0.456008	530
		0.455441	531
		0.455236	532
		0.454122	533
		0.453872	534
		0.453824	535
		0.453669	536
		0.452856	537
		0.45284	538
		0.452223	539
		0.451167	540
		0.450645	541
		0.450066	542
		0.449791	543
		0.44951	544
		0.447336	545
		0.447318	546
		0.447308	547
		0.446403	548
		0.445572	549
		0.444903	550
		0.444898	551
		0.444875	552
		0.444215	553
		0.44396	554
		0.443768	555
		0.443515	556
		0.443418	557
		0.442122	558
		0.441808	559
		0.441506	560
		0.441484	561
		0.441215	562
		0.44094	563
		0.440229	564
		0.439386	565
		0.439212	566
		0.439209	567
		0.438807	568
		0.43874	569
		0.437863	570
		0.437362	571
		0.437312	572
		0.437097	573
		0.436948	574
		0.435776	575
		0.434411	576
		0.433876	577
		0.433592	578
		0.433002	579
		0.432516	580
		0.432045	581
		0.431685	582
		0.431582	583
		0.431434	584
		0.431308	585
		0.431294	586
		0.430888	587
		0.430775	588
		0.430032	589
		0.428414	590
		0.428124	591
		0.428079	592
		0.427498	593
		0.427165	594
		0.426359	595
		0.425888	596
		0.425388	597
		0.425231	598
		0.425176	599
		0.425022	600
		0.425019	601
		0.424396	602
		0.424329	603
		0.424151	604
		0.424118	605
		0.423979	606
		0.422618	607
		0.422507	608
		0.422088	609
		0.422036	610
		0.422008	611
		0.421477	612
		0.421113	613
		0.419733	614
		0.419158	615
		0.418962	616
		0.418783	617
		0.418503	618
		0.418176	619
		0.418002	620
		0.417937	621
		0.417799	622
		0.41696	623
		0.416713	624
		0.416356	625
		0.416061	626
		0.414839	627
		0.414652	628
		0.413768	629
		0.413737	630
		0.41344	631
		0.413372	632
		0.412845	633
		0.412519	634
		0.41189	635
		0.411874	636
		0.410009	637
		0.409937	638
		0.409464	639
		0.40942	640
		0.409132	641
		0.408448	642
		0.408316	643
		0.408179	644
		0.408159	645
		0.407982	646
		0.40786	647
		0.407852	648
		0.406992	649
		0.406975	650
		0.406562	651
		0.406486	652
		0.405768	653
		0.405385	654
		0.404832	655
		0.40336	656
		0.403121	657
		0.403082	658
		0.402786	659
		0.40261	660
		0.400967	661
		0.400886	662
		0.400681	663
		0.400113	664
		0.398885	665
		0.398137	666
		0.397561	667
		0.397209	668
		0.397013	669
		0.396756	670
		0.396753	671
		0.396721	672
		0.395864	673
		0.395632	674
		0.395473	675
		0.395114	676
		0.394357	677
		0.394356	678
		0.393582	679
		0.393323	680
		0.392861	681
		0.392453	682
		0.391941	683
		0.391569	684
		0.39097	685
		0.390509	686
		0.389933	687
		0.389797	688
		0.389763	689
		0.389673	690
		0.389455	691
		0.389042	692
		0.388983	693
		0.388061	694
		0.387923	695
		0.387813	696
		0.387726	697
		0.387061	698
		0.387059	699
		0.386512	700
		0.386232	701
		0.386227	702
		0.386185	703
		0.386184	704
		0.385693	705
		0.385323	706
		0.384287	707
		0.384205	708
		0.38403	709
		0.383881	710
		0.383752	711
		0.383454	712
		0.383422	713
		0.383359	714
		0.38335	715
		0.383032	716
		0.382959	717
		0.382619	718
		0.382411	719
		0.382046	720
		0.381661	721
		0.381617	722
		0.381431	723
		0.381263	724
		0.380968	725
		0.380906	726
		0.380637	727
		0.380365	728
		0.380196	729
		0.380166	730
		0.380145	731
		0.379729	732
		0.379441	733
		0.379204	734
		0.37862	735
		0.37847	736
		0.378292	737
		0.377831	738
		0.376859	739
		0.376569	740
		0.375886	741
		0.375525	742
		0.375437	743
		0.375322	744
		0.375279	745
		0.375276	746
		0.375266	747
		0.374916	748
		0.374406	749
		0.374354	750
		0.373991	751
		0.373643	752
		0.373003	753
		0.372939	754
		0.372924	755
		0.372853	756
		0.372625	757
		0.371616	758
		0.371279	759
		0.37117	760
		0.371035	761
		0.370059	762
		0.369642	763
		0.369419	764
		0.369403	765
		0.369311	766
		0.368407	767
		0.36781	768
		0.367623	769
		0.366914	770
		0.366777	771
		0.366775	772
		0.366759	773
		0.366699	774
		0.366636	775
		0.366445	776
		0.366099	777
		0.365499	778
		0.365335	779
		0.365194	780
		0.364934	781
		0.364911	782
		0.364519	783
		0.364474	784
		0.364368	785
		0.363775	786
		0.362739	787
		0.361559	788
		0.361454	789
		0.361326	790
		0.361187	791
		0.360823	792
		0.360578	793
		0.360493	794
		0.360321	795
		0.360248	796
		0.359993	797
		0.359976	798
		0.359688	799
		0.35949	800
		0.358715	801
		0.358707	802
		0.358512	803
		0.358271	804
		0.357984	805
		0.357764	806
		0.35743	807
		0.357126	808
		0.357109	809
		0.356353	810
		0.35611	811
		0.355809	812
		0.3556	813
		0.355363	814
		0.354987	815
		0.353072	816
		0.352327	817
		0.352036	818
		0.35196	819
		0.351727	820
		0.35146	821
		0.351293	822
		0.351234	823
		0.35095	824
		0.35066	825
		0.350534	826
		0.350524	827
		0.350428	828
		0.350387	829
		0.350367	830
		0.349979	831
		0.349927	832
		0.349927	833
		0.349899	834
		0.349657	835
		0.349629	836
		0.349507	837
		0.34945	838
		0.349243	839
		0.349217	840
		0.348971	841
		0.348707	842
		0.348465	843
		0.348333	844
		0.348278	845
		0.34795	846
		0.347803	847
		0.347691	848
		0.347155	849
		0.346604	850
		0.34635	851
		0.346007	852
		0.345959	853
		0.345639	854
		0.345331	855
		0.344898	856
		0.344832	857
		0.344789	858
		0.344616	859
		0.344025	860
		0.343975	861
		0.343914	862
		0.342808	863
		0.34236	864
		0.341966	865
		0.341945	866
		0.341784	867
		0.341355	868
		0.341141	869
		0.341124	870
		0.34095	871
		0.340427	872
		0.340426	873
		0.340359	874
		0.340004	875
		0.339681	876
		0.339446	877
		0.339193	878
		0.339087	879
		0.339062	880
		0.338414	881
		0.338347	882
		0.338129	883
		0.338026	884
		0.337897	885
		0.337694	886
		0.337591	887
		0.337477	888
		0.337242	889
		0.337027	890
		0.336889	891
		0.336657	892
		0.336556	893
		0.336424	894
		0.336368	895
		0.336056	896
		0.334949	897
		0.334572	898
		0.334289	899
		0.333841	900
		0.333781	901
		0.333474	902
		0.333411	903
		0.333399	904
		0.333319	905
		0.333193	906
		0.333146	907
		0.332767	908
		0.332741	909
		0.332732	910
		0.332396	911
		0.332227	912
		0.3322	913
		0.332189	914
		0.331893	915
		0.331849	916
		0.331833	917
		0.331623	918
		0.33141	919
		0.330826	920
		0.330813	921
		0.330365	922
		0.329512	923
		0.328823	924
		0.328736	925
		0.328428	926
		0.328342	927
		0.328219	928
		0.327947	929
		0.327566	930
		0.327301	931
		0.327298	932
		0.327274	933
		0.327026	934
		0.326902	935
		0.326814	936
		0.326431	937
		0.326408	938
		0.325997	939
		0.325694	940
		0.325441	941
		0.32538	942
		0.324938	943
		0.324926	944
		0.324689	945
		0.324557	946
		0.324215	947
		0.323794	948
		0.323626	949
		0.323469	950
		0.323337	951
		0.323315	952
		0.323165	953
		0.322852	954
		0.322556	955
		0.322546	956
		0.322492	957
		0.322472	958
		0.322293	959
		0.322157	960
		0.321987	961
		0.321984	962
		0.321708	963
		0.321645	964
		0.321475	965
		0.321378	966
		0.321272	967
		0.321152	968
		0.320664	969
		0.320161	970
		0.320017	971
		0.319966	972
		0.319901	973
		0.31985	974
		0.319717	975
		0.319286	976
		0.3187	977
		0.318267	978
		0.318012	979
		0.317839	980
		0.317611	981
		0.317331	982
		0.317268	983
		0.317097	984
		0.316815	985
		0.316312	986
		0.315907	987
		0.315783	988
		0.315604	989
		0.315583	990
		0.315396	991
		0.314895	992
		0.314553	993
		0.314342	994
		0.31419	995
		0.313938	996
		0.31383	997
		0.313771	998
		0.313761	999
		0.313738	1000
		0.313708	1001
		0.313578	1002
		0.313376	1003
		0.31311	1004
		0.312915	1005
		0.31277	1006
		0.312742	1007
		0.312731	1008
		0.312684	1009
		0.312605	1010
		0.312487	1011
		0.312119	1012
		0.312114	1013
		0.311812	1014
		0.311588	1015
		0.311384	1016
		0.311271	1017
		0.311023	1018
		0.311009	1019
		0.311005	1020
		0.310752	1021
		0.310727	1022
		0.310664	1023
		0.310548	1024
		0.309587	1025
		0.309064	1026
		0.308883	1027
		0.308655	1028
		0.30865	1029
		0.308578	1030
		0.308329	1031
		0.308035	1032
		0.307993	1033
		0.307736	1034
		0.307251	1035
		0.3072	1036
		0.307148	1037
		0.307114	1038
		0.307043	1039
		0.306891	1040
		0.306816	1041
		0.306681	1042
		0.306647	1043
		0.30624	1044
		0.306209	1045
		0.306204	1046
		0.304748	1047
		0.304743	1048
		0.304727	1049
		0.304671	1050
		0.304255	1051
		0.304217	1052
		0.304077	1053
		0.304058	1054
		0.304026	1055
		0.303156	1056
		0.30314	1057
		0.303091	1058
		0.302876	1059
		0.302609	1060
		0.302594	1061
		0.302565	1062
		0.302206	1063
		0.302197	1064
		0.302107	1065
		0.30179	1066
		0.301701	1067
		0.301555	1068
		0.301296	1069
		0.301288	1070
		0.301258	1071
		0.300948	1072
		0.30091	1073
		0.300698	1074
		0.300637	1075
		0.300553	1076
		0.300199	1077
		0.299769	1078
		0.299701	1079
		0.299668	1080
		0.29951	1081
		0.299356	1082
		0.299227	1083
		0.299202	1084
		0.299189	1085
		0.299089	1086
		0.2983	1087
		0.298065	1088
		0.297955	1089
		0.297251	1090
		0.296713	1091
		0.296551	1092
		0.295671	1093
		0.295627	1094
		0.295596	1095
		0.295577	1096
		0.295308	1097
		0.29529	1098
		0.295289	1099
		0.295124	1100
		0.295055	1101
		0.295007	1102
		0.294963	1103
		0.294936	1104
		0.294899	1105
		0.294629	1106
		0.293894	1107
		0.293882	1108
		0.293793	1109
		0.293682	1110
		0.293354	1111
		0.293319	1112
		0.293145	1113
		0.292964	1114
		0.292891	1115
		0.292506	1116
		0.292469	1117
		0.292127	1118
		0.291905	1119
		0.291888	1120
		0.291566	1121
		0.291506	1122
		0.291489	1123
		0.291257	1124
		0.289999	1125
		0.289738	1126
		0.289524	1127
		0.289429	1128
		0.289041	1129
		0.288918	1130
		0.288637	1131
		0.288084	1132
		0.28804	1133
		0.288	1134
		0.287966	1135
		0.287926	1136
		0.287426	1137
		0.287347	1138
		0.287297	1139
		0.28712	1140
		0.286728	1141
		0.286221	1142
		0.286035	1143
		0.286028	1144
		0.285995	1145
		0.285348	1146
		0.285341	1147
		0.284979	1148
		0.284922	1149
		0.284723	1150
		0.284645	1151
		0.284382	1152
		0.284278	1153
		0.284146	1154
		0.284121	1155
		0.284053	1156
		0.283995	1157
		0.283959	1158
		0.283644	1159
		0.283623	1160
		0.283532	1161
		0.283439	1162
		0.283159	1163
		0.283045	1164
		0.282997	1165
		0.282995	1166
		0.282845	1167
		0.282732	1168
		0.282719	1169
		0.282659	1170
		0.282596	1171
		0.282158	1172
		0.282045	1173
		0.28163	1174
		0.281343	1175
		0.281324	1176
		0.281199	1177
		0.281089	1178
		0.281005	1179
		0.280952	1180
		0.280735	1181
		0.280376	1182
		0.28036	1183
		0.280102	1184
		0.279894	1185
		0.279878	1186
		0.27895	1187
		0.27888	1188
		0.27885	1189
		0.278837	1190
		0.278473	1191
		0.278283	1192
		0.278176	1193
		0.278145	1194
		0.27779	1195
		0.277583	1196
		0.277353	1197
		0.277272	1198
		0.277182	1199
		0.27715	1200
		0.277125	1201
		0.277022	1202
		0.277022	1203
		0.276888	1204
		0.276794	1205
		0.27665	1206
		0.276602	1207
		0.276451	1208
		0.276372	1209
		0.276136	1210
		0.275878	1211
		0.275744	1212
		0.275523	1213
		0.275522	1214
		0.275205	1215
		0.275064	1216
		0.275019	1217
		0.27499	1218
		0.274907	1219
		0.274046	1220
		0.27396	1221
		0.273474	1222
		0.272961	1223
		0.27292	1224
		0.272831	1225
		0.272808	1226
		0.272778	1227
		0.272222	1228
		0.271956	1229
		0.271912	1230
		0.271783	1231
		0.27159	1232
		0.271432	1233
		0.271311	1234
		0.271242	1235
		0.270698	1236
		0.27052	1237
		0.270205	1238
		0.270103	1239
		0.269706	1240
		0.269455	1241
		0.269431	1242
		0.269008	1243
		0.268741	1244
		0.268678	1245
		0.26865	1246
		0.267625	1247
		0.267447	1248
		0.267265	1249
		0.267152	1250
		0.267011	1251
		0.266884	1252
		0.266805	1253
		0.266719	1254
		0.266095	1255
		0.265909	1256
		0.265855	1257
		0.265763	1258
		0.265754	1259
		0.265731	1260
		0.265601	1261
		0.264171	1262
		0.264013	1263
		0.2637	1264
		0.263446	1265
		0.263435	1266
		0.263336	1267
		0.263254	1268
		0.263203	1269
		0.263035	1270
		0.262866	1271
		0.262765	1272
		0.262389	1273
		0.262353	1274
		0.262316	1275
		0.262276	1276
		0.26227	1277
		0.260914	1278
		0.26066	1279
		0.260612	1280
		0.26052	1281
		0.2605	1282
		0.260356	1283
		0.260336	1284
		0.260174	1285
		0.260169	1286
		0.260126	1287
		0.259952	1288
		0.259821	1289
		0.259645	1290
		0.258782	1291
		0.258779	1292
		0.258777	1293
		0.258578	1294
		0.258138	1295
		0.257883	1296
		0.257817	1297
		0.257806	1298
		0.257213	1299
		0.256751	1300
		0.256606	1301
		0.256362	1302
		0.25622	1303
		0.256062	1304
		0.255744	1305
		0.25572	1306
		0.255704	1307
		0.255664	1308
		0.255645	1309
		0.255269	1310
		0.255106	1311
		0.255082	1312
		0.254952	1313
		0.254867	1314
		0.254683	1315
		0.254584	1316
		0.254298	1317
		0.254228	1318
		0.254028	1319
		0.253985	1320
		0.253942	1321
		0.253768	1322
		0.253742	1323
		0.253721	1324
		0.253572	1325
		0.253331	1326
		0.253112	1327
		0.253009	1328
		0.252929	1329
		0.252926	1330
		0.252279	1331
		0.25225	1332
		0.252027	1333
		0.25188	1334
		0.251861	1335
		0.251665	1336
		0.251623	1337
		0.251463	1338
		0.251398	1339
		0.251339	1340
		0.251305	1341
		0.251265	1342
		0.25124	1343
		0.2511	1344
		0.250907	1345
		0.250863	1346
		0.25066	1347
		0.250458	1348
		0.250452	1349
		0.25004	1350
		0.249924	1351
		0.249758	1352
		0.249575	1353
		0.249469	1354
		0.249454	1355
		0.249435	1356
		0.249398	1357
		0.249037	1358
		0.248921	1359
		0.248875	1360
		0.248787	1361
		0.248673	1362
		0.248582	1363
		0.248533	1364
		0.248429	1365
		0.248262	1366
		0.248253	1367
		0.248236	1368
		0.248209	1369
		0.248167	1370
		0.248089	1371
		0.247852	1372
		0.247741	1373
		0.247695	1374
		0.247454	1375
		0.247433	1376
		0.247423	1377
		0.247322	1378
		0.247023	1379
		0.246835	1380
		0.246726	1381
		0.246689	1382
		0.246464	1383
		0.24641	1384
		0.246339	1385
		0.246185	1386
		0.245916	1387
		0.245847	1388
		0.245535	1389
		0.245491	1390
		0.24538	1391
		0.245371	1392
		0.245273	1393
		0.24492	1394
		0.244432	1395
		0.244173	1396
		0.244136	1397
		0.244065	1398
		0.24401	1399
		0.243941	1400
		0.243936	1401
		0.243934	1402
		0.243645	1403
		0.243427	1404
		0.243024	1405
		0.243007	1406
		0.242981	1407
		0.242748	1408
		0.242471	1409
		0.242444	1410
		0.242336	1411
		0.242076	1412
		0.241988	1413
		0.241763	1414
		0.241734	1415
		0.241528	1416
		0.241321	1417
		0.241274	1418
		0.241247	1419
		0.241207	1420
		0.241161	1421
		0.241141	1422
		0.241059	1423
		0.241049	1424
		0.2407	1425
		0.240696	1426
		0.240646	1427
		0.240533	1428
		0.240365	1429
		0.240137	1430
		0.239928	1431
		0.239927	1432
		0.239921	1433
		0.239812	1434
		0.239797	1435
		0.239725	1436
		0.239685	1437
		0.239567	1438
		0.239433	1439
		0.239254	1440
		0.239224	1441
		0.239045	1442
		0.238987	1443
		0.238923	1444
		0.238781	1445
		0.238609	1446
		0.238533	1447
		0.238523	1448
		0.238204	1449
		0.238193	1450
		0.238112	1451
		0.238093	1452
		0.237812	1453
		0.23771	1454
		0.237295	1455
		0.237106	1456
		0.237086	1457
		0.236932	1458
		0.236927	1459
		0.236873	1460
		0.23677	1461
		0.236376	1462
		0.236021	1463
		0.23586	1464
		0.235814	1465
		0.235735	1466
		0.235273	1467
		0.235072	1468
		0.235047	1469
		0.234914	1470
		0.234896	1471
		0.234882	1472
		0.234676	1473
		0.234645	1474
		0.23461	1475
		0.234493	1476
		0.234398	1477
		0.234345	1478
		0.234217	1479
		0.234182	1480
		0.234098	1481
		0.234086	1482
		0.233899	1483
		0.233847	1484
		0.233396	1485
		0.23337	1486
		0.232818	1487
		0.232729	1488
		0.232453	1489
		0.232428	1490
		0.232386	1491
		0.232233	1492
		0.232224	1493
		0.232136	1494
		0.232111	1495
		0.23208	1496
		0.23206	1497
		0.232051	1498
		0.23183	1499
		0.231706	1500
		0.231511	1501
		0.231452	1502
		0.231317	1503
		0.231226	1504
		0.230966	1505
		0.230911	1506
		0.230673	1507
		0.230562	1508
		0.230542	1509
		0.230517	1510
		0.230344	1511
		0.230278	1512
		0.230218	1513
		0.22992	1514
		0.22986	1515
		0.229698	1516
		0.229609	1517
		0.229202	1518
		0.229156	1519
		0.229067	1520
		0.229032	1521
		0.229007	1522
		0.228821	1523
		0.228451	1524
		0.22836	1525
		0.228096	1526
		0.227992	1527
		0.227889	1528
		0.22768	1529
		0.22759	1530
		0.227565	1531
		0.227532	1532
		0.227398	1533
		0.227329	1534
		0.227111	1535
		0.2271	1536
		0.227059	1537
		0.22697	1538
		0.226895	1539
		0.226608	1540
		0.226083	1541
		0.226019	1542
		0.225738	1543
		0.225591	1544
		0.225426	1545
		0.225375	1546
		0.225283	1547
		0.224842	1548
		0.224817	1549
		0.224773	1550
		0.224768	1551
		0.224632	1552
		0.224466	1553
		0.224407	1554
		0.224194	1555
		0.224041	1556
		0.223975	1557
		0.223916	1558
		0.223909	1559
		0.223847	1560
		0.223756	1561
		0.223747	1562
		0.223638	1563
		0.223614	1564
		0.223418	1565
		0.223387	1566
		0.223279	1567
		0.223186	1568
		0.222817	1569
		0.222272	1570
		0.222079	1571
		0.222047	1572
		0.22203	1573
		0.221987	1574
		0.221934	1575
		0.221892	1576
		0.221618	1577
		0.221597	1578
		0.221523	1579
		0.221393	1580
		0.221229	1581
		0.221102	1582
		0.220965	1583
		0.220741	1584
		0.22071	1585
		0.220638	1586
		0.220592	1587
		0.220564	1588
		0.220507	1589
		0.2203	1590
		0.220275	1591
		0.22025	1592
		0.220249	1593
		0.220192	1594
		0.220065	1595
		0.219753	1596
		0.218983	1597
		0.218867	1598
		0.218816	1599
		0.218626	1600
		0.218529	1601
		0.218375	1602
		0.21836	1603
		0.218342	1604
		0.218332	1605
		0.218303	1606
		0.218159	1607
		0.218098	1608
		0.218059	1609
		0.217852	1610
		0.217741	1611
		0.217538	1612
		0.21753	1613
		0.216899	1614
		0.216844	1615
		0.216723	1616
		0.21644	1617
		0.216388	1618
		0.21626	1619
		0.21626	1620
		0.21618	1621
		0.216001	1622
		0.215974	1623
		0.215937	1624
		0.215894	1625
		0.215889	1626
		0.215887	1627
		0.215756	1628
		0.215725	1629
		0.21563	1630
		0.215472	1631
		0.215436	1632
		0.215429	1633
		0.215394	1634
		0.215384	1635
		0.215357	1636
		0.215357	1637
		0.215312	1638
		0.215293	1639
		0.215186	1640
		0.215158	1641
		0.215154	1642
		0.215093	1643
		0.214982	1644
		0.214956	1645
		0.214784	1646
		0.21472	1647
		0.214668	1648
		0.214648	1649
		0.214637	1650
		0.214513	1651
		0.214315	1652
		0.214186	1653
		0.214127	1654
		0.213896	1655
		0.213799	1656
		0.213702	1657
		0.213693	1658
		0.213594	1659
		0.21352	1660
		0.213391	1661
		0.213365	1662
		0.213309	1663
		0.213086	1664
		0.213069	1665
		0.213061	1666
		0.212847	1667
		0.212838	1668
		0.212655	1669
		0.212503	1670
		0.212413	1671
		0.212197	1672
		0.212088	1673
		0.211851	1674
		0.211724	1675
		0.211617	1676
		0.211459	1677
		0.211264	1678
		0.211245	1679
		0.21118	1680
		0.211149	1681
		0.21058	1682
		0.210528	1683
		0.210322	1684
		0.210319	1685
		0.210241	1686
		0.210225	1687
		0.210197	1688
		0.210177	1689
		0.209945	1690
		0.209866	1691
		0.209738	1692
		0.209732	1693
		0.209455	1694
		0.209346	1695
		0.209343	1696
		0.20929	1697
		0.209227	1698
		0.209158	1699
		0.209137	1700
		0.209057	1701
		0.209029	1702
		0.208916	1703
		0.208914	1704
		0.208875	1705
		0.208788	1706
		0.208603	1707
		0.208504	1708
		0.20813	1709
		0.207895	1710
		0.207878	1711
		0.207851	1712
		0.207748	1713
		0.207373	1714
		0.207267	1715
		0.207175	1716
		0.20714	1717
		0.207074	1718
		0.207049	1719
		0.206988	1720
		0.206943	1721
		0.206915	1722
		0.206908	1723
		0.206831	1724
		0.206705	1725
		0.206681	1726
		0.206335	1727
		0.206265	1728
		0.20619	1729
		0.20597	1730
		0.20565	1731
		0.205614	1732
		0.205537	1733
		0.205501	1734
		0.205461	1735
		0.205417	1736
		0.205165	1737
		0.205113	1738
		0.205082	1739
		0.205057	1740
		0.204882	1741
		0.204526	1742
		0.204508	1743
		0.204378	1744
		0.204317	1745
		0.204109	1746
		0.204019	1747
		0.203715	1748
		0.203667	1749
		0.203649	1750
		0.203635	1751
		0.203485	1752
		0.203483	1753
		0.20323	1754
		0.203175	1755
		0.203118	1756
		0.20303	1757
		0.20286	1758
		0.202775	1759
		0.202722	1760
		0.202655	1761
		0.202568	1762
		0.202465	1763
		0.202237	1764
		0.201976	1765
		0.201928	1766
		0.20187	1767
		0.201811	1768
		0.201636	1769
		0.201577	1770
		0.201486	1771
		0.201456	1772
		0.201377	1773
		0.201263	1774
		0.200985	1775
		0.200953	1776
		0.200943	1777
		0.200757	1778
		0.200685	1779
		0.200659	1780
		0.200274	1781
		0.200246	1782
		0.200196	1783
		0.200182	1784
		0.200125	1785
		0.200068	1786
		0.200053	1787
		0.200041	1788
		0.199906	1789
		0.199875	1790
		0.199804	1791
		0.199742	1792
		0.199722	1793
		0.19972	1794
		0.199206	1795
		0.199203	1796
		0.199164	1797
		0.199104	1798
		0.199016	1799
		0.198552	1800
		0.198541	1801
		0.198528	1802
		0.198373	1803
		0.198278	1804
		0.19811	1805
		0.198031	1806
		0.197936	1807
		0.197904	1808
		0.197837	1809
		0.197464	1810
		0.197398	1811
		0.197321	1812
		0.197182	1813
		0.197166	1814
		0.197146	1815
		0.196847	1816
		0.196803	1817
		0.196786	1818
		0.196751	1819
		0.196658	1820
		0.196627	1821
		0.196617	1822
		0.196348	1823
		0.196181	1824
		0.196156	1825
		0.196111	1826
		0.196093	1827
		0.195996	1828
		0.195984	1829
		0.195933	1830
		0.195804	1831
		0.195765	1832
		0.195741	1833
		0.19574	1834
		0.195708	1835
		0.195363	1836
		0.195309	1837
		0.195291	1838
		0.195275	1839
		0.194731	1840
		0.194309	1841
		0.194153	1842
		0.194103	1843
		0.194089	1844
		0.19406	1845
		0.193847	1846
		0.193832	1847
		0.193767	1848
		0.193753	1849
		0.193625	1850
		0.193554	1851
		0.193515	1852
		0.19345	1853
		0.1933	1854
		0.193244	1855
		0.193205	1856
		0.192982	1857
		0.192948	1858
		0.192897	1859
		0.19279	1860
		0.192676	1861
		0.192658	1862
		0.192543	1863
		0.192484	1864
		0.192464	1865
		0.192224	1866
		0.192183	1867
		0.192125	1868
		0.192069	1869
		0.19203	1870
		0.191964	1871
		0.191959	1872
		0.191788	1873
		0.19176	1874
		0.191695	1875
		0.191609	1876
		0.191482	1877
		0.191136	1878
		0.190985	1879
		0.190943	1880
		0.190766	1881
		0.190761	1882
		0.190549	1883
		0.190495	1884
		0.190475	1885
		0.190388	1886
		0.19032	1887
		0.190298	1888
		0.190086	1889
		0.18995	1890
		0.189795	1891
		0.189758	1892
		0.189734	1893
		0.18969	1894
		0.189602	1895
		0.189494	1896
		0.189428	1897
		0.189408	1898
		0.189195	1899
		0.18916	1900
		0.18911	1901
		0.189095	1902
		0.18902	1903
		0.188895	1904
		0.188836	1905
		0.188653	1906
		0.188556	1907
		0.188544	1908
		0.188449	1909
		0.188431	1910
		0.188383	1911
		0.188274	1912
		0.188116	1913
		0.188015	1914
		0.187998	1915
		0.187882	1916
		0.187878	1917
		0.187546	1918
		0.187516	1919
		0.187495	1920
		0.187471	1921
		0.187346	1922
		0.187245	1923
		0.187175	1924
		0.187038	1925
		0.187011	1926
		0.186996	1927
		0.186963	1928
		0.186927	1929
		0.186892	1930
		0.18674	1931
		0.186731	1932
		0.18663	1933
		0.186507	1934
		0.186478	1935
		0.186395	1936
		0.186387	1937
		0.186378	1938
		0.186176	1939
		0.186146	1940
		0.186073	1941
		0.185808	1942
		0.185554	1943
		0.185549	1944
		0.185309	1945
		0.185246	1946
		0.185049	1947
		0.184935	1948
		0.184846	1949
		0.184835	1950
		0.184809	1951
		0.184783	1952
		0.184705	1953
		0.184569	1954
		0.184468	1955
		0.18431	1956
		0.184274	1957
		0.184181	1958
		0.18414	1959
		0.184095	1960
		0.184047	1961
		0.183973	1962
		0.183933	1963
		0.183789	1964
		0.183764	1965
		0.183721	1966
		0.183611	1967
		0.183493	1968
		0.183264	1969
		0.183258	1970
		0.183203	1971
		0.183198	1972
		0.18314	1973
		0.183045	1974
		0.183023	1975
		0.182931	1976
		0.182851	1977
		0.182846	1978
		0.182804	1979
		0.18274	1980
		0.182653	1981
		0.182356	1982
		0.182317	1983
		0.182246	1984
		0.182233	1985
		0.182165	1986
		0.18211	1987
		0.182104	1988
		0.182003	1989
		0.181945	1990
		0.181944	1991
[truncated: 5,382 more rows]
[truncated: 1 more columns]

## Sheet: Sheet3
Figure 4a
	theta	L	strain
	0	2	-4.4
	1	6.3	-0.8
	1	13.4	3.1
	2	5.9	-1.8
	2	14.1	4.2
	3	3.9	-0.7
	3	13.8	3.9
	4	2.4	-4
	4	13.4	3.2
	5	7.4	-0.5
	5	13.5	3.1
	6	3.7	-1.1
	6	14.8	4.5
	7	7	-0.3
	7	13.8	3.7
	8	6.2	0.8
	8	13.6	2.9
	9	1.2	-4.4
	9	13.7	3.9
	10	1.2	-4.4
	10	13.9	3.8
	11	6.6	0.1
	11	14.9	4.3
	12	3.2	-1.1
	12	14	3.8
	14	4.1	-0.2
	15	7.7	0.9
	15	14.1	4.4
	16	3.9	-0.1
	17	8.8	1.3
	18	3.7	-2.3
	18	13.9	4.4
	19	2.9	-0.2
	19	13.7	4.5
	21	5.4	-1.1
	21	13.6	3.3
	22	6	-0.5
	22	13.8	4.4
	23	7.9	0.8
	24	7.7	0.8
	25	6.9	-0.4
	26	5.2	-0.9
	26	12.5	0.8
	27	5.9	-1.1
	28	3.2	-3.7
	28	11.3	0.8
	29	2.6	-3.9
	30	2	-4.4
Figure 4b
	theta	L	E_el
	16	26.5	0.05863
	17	26.5	0.05863
	19	25	0.05863
	15	21	0.05863
	17	21	0.05863
	18	21	0.05863
	19	20.5	0.05863
	16	20	0.05863
	17	20	0.05863
	19	20	0.05863
	16	13	0.05863
	17	13	0.05863
	18	12.7	0.05863
	15	14.5	0.05863
	15	14.8	0.05863
	17	14	0.05863
	18	14	0.05863
	19	14	0.05863
	17	12.5	0.05863
	1	11.7	0.166276
	2	14.6	0.090375
	3	14.6	0.090375
	4	16.1	0.117165
	5	15.5	0.0845874
	5	16.1	0.117165
	6	14.6	0.090348
	6	15.5	0.0845874
	7	14.6	0.090348
	8	12.6	0.132468
	9	12.6	0.132468
	10	12.6	0.132468
	10	14.6	0.157123
	11	11.7	0.166224
	11	14.6	0.157123
	12	11.7	0.166224
	12	12.6	0.132448
	12	14.6	0.157123
	12	20.3	0.166224
	12	26.8	0.05863
	13	11.7	0.166224
	13	12.6	0.132448
	13	19.5	0.097773
	13	24.5	0.05863
	14	12.6	0.132431
	14	15.1	0.093808
	15	11.7	0.0745886
	15	12.6	0.132431
	15	14.7	0.0921776
	15	21.1	0.106912
	16	11.5	0.0745886
	16	12.6	0.132431
	17	11	0.0745886
	18	2.6	0.108759
	18	10.6	0.0745886
	18	11.7	0.166192
	18	14.2	0.173229
	18	20.3	0.166192
	19	2.6	0.110547
	19	7.2	0.169177
	19	11.2	0.110547
	19	11.7	0.166192
	19	14.2	0.17322
	19	14.2	0.173229
	19	20.3	0.166192
	20	17.6	0.0933113
	21	14.2	0.17322
	21	14.6	0.090205
	22	12.6	0.132378
	22	14.6	0.090205
	22	15.5	0.0844205
	23	12.6	0.132378
	23	15.5	0.0844205
	24	12.6	0.132378
	24	14.6	0.0901696
	24	14.6	0.157046
	25	14.6	0.0901696
	25	14.6	0.157046
	26	14.6	0.0901696
	26	15.5	0.0843724
	27	15.5	0.0843724
	28	19.7	0.0832477
	29	11.7	0.166128
	29	11.7	0.166128
	29	19.7	0.0832477
	30	11.7	0.166128
	30	11.7	0.166128
	31	11.7	0.166128
	31	11.7	0.166128
	31	19.7	0.0832164
	32	19.7	0.0832164
	33	15.5	0.084301
	34	14.6	0.0900698
	34	15.5	0.084301
	35	14.6	0.0900698
	35	14.6	0.156984
	36	12.6	0.132283
	36	14.6	0.0900698
	36	14.6	0.156984
	37	12.6	0.132283
	37	15.5	0.0842563
	38	12.6	0.132283
	38	14.6	0.0900373
	38	15.5	0.0842563
	39	14.2	0.173117
	39	14.6	0.0900373
	40	14.2	0.173117
	41	7.2	0.169177
	41	11.2	0.110547
	41	11.7	0.166069
	41	14.2	0.173109
	41	14.2	0.173117
	41	20.3	0.166069
	42	2.6	0.108759
	42	10.6	0.0745886
	42	11.7	0.166069
	42	14.2	0.173109
	42	20.3	0.166069
	43	2.6	0.110547
	43	11	0.0745886
	44	11.5	0.0745886
	44	12.6	0.132237
	45	11.7	0.0745886
	45	12.6	0.132237
	45	14.7	0.0921776
	46	12.6	0.132237
	47	11.7	0.166042
	47	12.6	0.132224
	47	24.5	0.05863
	48	11.7	0.166042
	48	12.6	0.132224
	48	14.6	0.15692
	48	15.1	0.093808
	48	20.3	0.166042
	48	26.8	0.05863
	49	11.7	0.166042
	49	14.6	0.15692
	50	12.6	0.132208
	50	14.6	0.15692
	51	12.6	0.132208
	52	12.6	0.132208
	53	14.6	0.0899242
	54	14.6	0.0899242
	54	15.5	0.0841242
	55	15.5	0.0841242
	55	16.1	0.116821
	56	16.1	0.116821
	57	14.6	0.0899073
	58	14.6	0.0899073
	59	11.7	0.166008
	60	11.7	0.166007
	60	11.7	0.166008

## Sheet: Sheet4
Figure S1a
		delta n	E_el
	WO3	3.7	0.46
	RuO4	3.1	0.68
	MnO2	2.8	0.33
	Sm2O3	1.7	0.29
	Br2O3	1.8	0.86
	Nd2O3	1.5	0.8
	Pm2O3	1.7	0.7
	Pr2O3	1.7	0.53
	SeO2	1.6	0.2
	Tb2O3	1.5	0.1
	Ag3O4	1.5	0.33
	Dy2O3	1.6	0.3
	Gd2O3	1.5	0.05
	Er2O3	1.4	0.83
	Y2O3	1.7	0.8
	Lu2O3	1.4	0.56
	MoO3	2.3	0.16
Figure S1b
		delta n	E_el
	NiO	3.9	0.06
	ZnO	3.8	0.03
	Ce5O9	3.6	0.4
	In2O3	3.4	0.23
	V2O3	2.4	0.03
	Ti4O7	2.3	0.8
	Zr3O	2.2	0.13
	Ti2O3	2.1	0.16
	Bi2O3	1.5	0.23
	Al2O3	1.4	0.42
	NbO	1.3	0.62
	Zr2O	1.4	0.13
	Ti3O5	1.3	0.37
	NbO2	0.9	0.1
Figure S1c
		delta n	E_el
	Tl4O3	19	0.57
	TaTe2	19	0.39
	VTe2	11.8	0.37
	NbTe2	11.6	0.1
	TlBi5	10.2	0.8
	In2Te3	8	0.27
	Tl2Te	9	0.64
	InBi5	8.8	0.6
	Y2F5	9	0.18
	SbTe	8.5	0.7
	In2Te	8.5	0.39
	BiSe	8.5	0.21
	AlBi5	8.4	0.23
	Sb2Te5	8	0.43
	GaBi5	8	0.33
	TlSb5	8	0.27
	In2Te3	7.9	0.08
	NbTe2	7.5	0.14
	Tl2Te3	7.4	0.24
	SbSe	7.5	0.67

## Sheet: Sheet5
Figure S2a		a (InterMatch)	a (DFT)
	TaS2	8.9	10.8
	GaSe	9.5	11.6
	CdI2	10.9	9.3
	SbI3	19.1	16.7
	InS	10	7.8
	ZrTe3	9.2	9.9
	TaTe2	34.6	31.8
	PtSe2	9.3	10.1
Figure S2b		d_z (InterMatch)	d_z (DFT)
	TaS2	4.3	3.6
	GaSe	4.2	3.3
	CdI2	4.3	3.4
	SbI3	4.3	3.8
	InS	4.3	3.9
	ZrTe3	4.4	4
	TaTe2	4.3	3
	PtSe2	4.15	3.4

## Sheet: Sheet6
Figure S3a
	theta	L	strain
	0	2	-4.4
	1	6.3	-0.8
	1	13.4	3.1
	2	5.9	-1.8
	2	14.1	4.2
	3	3.9	-0.7
	3	13.8	3.9
	4	2.4	-4
	4	13.4	3.2
	5	7.4	-0.5
	5	13.5	3.1
	6	3.7	-1.1
	6	14.8	4.5
	7	7	-0.3
	7	13.8	3.7
	8	6.2	0.8
	8	13.6	2.9
	9	1.2	-4.4
	9	13.7	3.9
	10	1.2	-4.4
	10	13.9	3.8
	11	6.6	0.1
	11	14.9	4.3
	12	3.2	-1.1
	12	14	3.8
	14	4.1	-0.2
	15	7.7	0.9
	15	14.1	4.4
	16	3.9	-0.1
	17	8.8	1.3
	18	3.7	-2.3
	18	13.9	4.4
	19	2.9	-0.2
	19	13.7	4.5
	21	5.4	-1.1
	21	13.6	3.3
	22	6	-0.5
	22	13.8	4.4
	23	7.9	0.8
	24	7.7	0.8
	25	6.9	-0.4
	26	5.2	-0.9
	26	12.5	0.8
	27	5.9	-1.1
	28	3.2	-3.7
	28	11.3	0.8
	29	2.6	-3.9
	30	2	-4.4
Figure S3b
	theta	L	E_el
	16	26.5	0.05863
	17	26.5	0.05863
	19	25	0.05863
	15	21	0.05863
	17	21	0.05863
	18	21	0.05863
	19	20.5	0.05863
	16	20	0.05863
	17	20	0.05863
	19	20	0.05863
	16	13	0.05863
	17	13	0.05863
	18	12.7	0.05863
	15	14.5	0.05863
	15	14.8	0.05863
	17	14	0.05863
	18	14	0.05863
	19	14	0.05863
	17	12.5	0.05863
	1	11.7	0.166276
	2	14.6	0.090375
	3	14.6	0.090375
	4	16.1	0.117165
	5	15.5	0.0845874
	5	16.1	0.117165
	6	14.6	0.090348
	6	15.5	0.0845874
	7	14.6	0.090348
	8	12.6	0.132468
	9	12.6	0.132468
	10	12.6	0.132468
	10	14.6	0.157123
	11	11.7	0.166224
	11	14.6	0.157123
	12	11.7	0.166224
	12	12.6	0.132448
	12	14.6	0.157123
	12	20.3	0.166224
	12	26.8	0.05863
	13	11.7	0.166224
	13	12.6	0.132448
	13	19.5	0.097773
	13	24.5	0.05863
	14	12.6	0.132431
	14	15.1	0.093808
	15	11.7	0.0745886
	15	12.6	0.132431
	15	14.7	0.0921776
	15	21.1	0.106912
	16	11.5	0.0745886
	16	12.6	0.132431
	17	11	0.0745886
	18	2.6	0.108759
	18	10.6	0.0745886
	18	11.7	0.166192
	18	14.2	0.173229
	18	20.3	0.166192
	19	2.6	0.110547
	19	7.2	0.169177
	19	11.2	0.110547
	19	11.7	0.166192
	19	14.2	0.17322
	19	14.2	0.173229
	19	20.3	0.166192
	20	17.6	0.0933113
	21	14.2	0.17322
	21	14.6	0.090205
	22	12.6	0.132378
	22	14.6	0.090205
	22	15.5	0.0844205
	23	12.6	0.132378
	23	15.5	0.0844205
	24	12.6	0.132378
	24	14.6	0.0901696
	24	14.6	0.157046
	25	14.6	0.0901696
	25	14.6	0.157046
	26	14.6	0.0901696
	26	15.5	0.0843724
	27	15.5	0.0843724
	28	19.7	0.0832477
	29	11.7	0.166128
	29	11.7	0.166128
	29	19.7	0.0832477
	30	11.7	0.166128
	30	11.7	0.166128
	31	11.7	0.166128
	31	11.7	0.166128
	31	19.7	0.0832164
	32	19.7	0.0832164
	33	15.5	0.084301
	34	14.6	0.0900698
	34	15.5	0.084301
	35	14.6	0.0900698
	35	14.6	0.156984
	36	12.6	0.132283
	36	14.6	0.0900698
	36	14.6	0.156984
	37	12.6	0.132283
	37	15.5	0.0842563
	38	12.6	0.132283
	38	14.6	0.0900373
	38	15.5	0.0842563
	39	14.2	0.173117
	39	14.6	0.0900373
	40	14.2	0.173117
	41	7.2	0.169177
	41	11.2	0.110547
	41	11.7	0.166069
	41	14.2	0.173109
	41	14.2	0.173117
	41	20.3	0.166069
	42	2.6	0.108759
	42	10.6	0.0745886
	42	11.7	0.166069
	42	14.2	0.173109
	42	20.3	0.166069
	43	2.6	0.110547
	43	11	0.0745886
	44	11.5	0.0745886
	44	12.6	0.132237
	45	11.7	0.0745886
	45	12.6	0.132237
	45	14.7	0.0921776
	46	12.6	0.132237
	47	11.7	0.166042
	47	12.6	0.132224
	47	24.5	0.05863
	48	11.7	0.166042
	48	12.6	0.132224
	48	14.6	0.15692
	48	15.1	0.093808
	48	20.3	0.166042
	48	26.8	0.05863
	49	11.7	0.166042
	49	14.6	0.15692
	50	12.6	0.132208
	50	14.6	0.15692
	51	12.6	0.132208
	52	12.6	0.132208
	53	14.6	0.0899242
	54	14.6	0.0899242
	54	15.5	0.0841242
	55	15.5	0.0841242
	55	16.1	0.116821
	56	16.1	0.116821
	57	14.6	0.0899073
	58	14.6	0.0899073
	59	11.7	0.166008
	60	11.7	0.166007
	60	11.7	0.166008
